# Supplementary material for: Targeting adaptor protein SLP76 of RAGE as a therapeutic approach for lethal sepsis
Source: Nat Commun. 2021 Jan 12;12:308. doi: 10.1038/s41467-020-20577-3 (PMC7804203; doi:10.1038/s41467-020-20577-3)
Supplement: Supplementary file 2 — Source Data [file 41467_2020_20577_MOESM2_ESM.xlsx]

## Sheet: Figure 1
Figure 1c
		Ctrl	BSA	25	50	100	200	ug/ml
	Exp1	1	0.687293	1.99553	4.28999	4.97237	4.70905
	Exp2	1	0.8393	1.64542	3.5624	2.50214	6.00336
	Exp3	1	0.814562	3.92476	4.11256	3.92565	5.54154
Figure 1d
		Ctrl	BSA	25	50	100	200	ug/ml
	Exp1	1	0.776949	1.24961	1.49704	1.93525	2.12119
	Exp2	1	1.02565	1.00355	1.58655	1.63645	2.5
	Exp3	1	0.945124	0.76457	1.32545	1.45581	1.82154
Figure 1e
		0	10	15	30	60	90	120	min
	Exp1	1	2.02107	3.06526	2.13202	1.58124	1.03901	2.10061
	Exp2	1	2.2331	3.85145	2.47834	1.3444	1.21846	1.50742
	Exp3	1	2.62656	3.96855	2.59548	1.11355	0.989543	0.835412
Figure 1f		WCL	Sup	Elu	WCL	Sup	Elu
	Exp1	100	82.1295	19.748	96.9652	23.1998	161.617
	Exp2	100	67.538	35.9	95.74	40.29	105.9
	Exp3	100	59.63	28.6	89.09	47.01	159.9
Figure 1

## Sheet: Figure 2
Figure 2b
		RAGE+SLP76	RAGE+SLP76	RAGEΔCT+SLP76	RAGEΔD+SLP76	RAGE (ΔCT-D)+SLP76
	Exp1	1	2.554	0.35538	3.37488	0.214214
	Exp2	1	2.30546	0.215421	2.80548	0.315458
	Exp3	1	2.17214	0.274845	2.10445	0.242155
Figure 2c
		RAGE+SLP76	RAGE+SLP76(112A)	RAGE+SLP76(128A)	RAGE+SLP76(145A)	RAGE+SLP76(ΔSAM)
	Exp1	1	0.511874	0.698548	0.751788	0.102893
	Exp2	1	0.832465	0.854715	0.670113	0.281387
	Exp3	1	0.73132	0.736574	0.832104	0.320378
Figure 2e
		RAGE+EYFP	ECFP+SLP76	RAGE+SLP76	RAGE+ΔSAM
	Exp1	0.03713	0.0889	0.17205	0.09514
		0.03657	0.06816	0.12266	0.10548
		0.04072	0.05556	0.14595	0.10193
		0.08515	0.05598	0.14786	0.10976
		0.05827	0.06259	0.16644	0.13637
	Exp2	0.04971	0.0581	0.14549	0.14818
		0.04099	0.06264	0.14238	0.12315
		0.05492	0.05713	0.13412	0.10952
		0.0541	0.07337	0.13107	0.11764
		0.04459	0.06376	0.1339	0.10158
	Exp3	0.0672	0.06133	0.13775	0.1168
		0.07916	0.05478	0.13206	0.12971
		0.07056	0.06353	0.14946	0.10438
		0.05077	0.05796	0.12936	0.11544
		0.0549	0.05609	0.1403	0.12024
	Exp4	0.07148	0.07791	0.16796	0.08888
		0.02127	0.04841	0.16292	0.10638
		0.09148	0.02334	0.17149	0.12628
		0.06621	0.02039	0.17549	0.09421
		0.08773	0.04185	0.15834	0.13197
	Exp5	0.08563	0.03611	0.17283	0.07871
		0.04345	0.04325	0.16706	0.11317
		0.02645	0.05916	0.16605	0.11589
		0.04035	0.05322	0.1843	0.11453
		0.0322	0.03333	0.15095	0.10591

## Sheet: Figure 3
	Figure 3a
			0	5	15	30	60	90	120	240	min
		Exp1	1	2.67253	4.19284	4.00177	1.96336	1.30288	1.57551	1.42315
		Exp2	1	2.80545	4.51545	3.30154	1.71115	0.890152	1.32512	0.912123
		Exp3	1	2.39454	4.02457	2.95545	1.35121	1.15212	1.00245	0.71564
	Figure 3b
			0	5	15	30	60	90	120	240	min
		Exp1	1	1.52356	2.22341	2.69823	1.5033	1.19547	1.27823	0.955303
		Exp2	1	1.84512	2.56542	3.35454	2.40215	0.96739	0.956547	0.912458
		Exp3	1	2.12123	2.10152	2.39231	1.45412	1.35451	1.42012	1.05784
	Figure 3c
			0	5	15	30	60	90	120	240	min
		Exp1	1	1.33925	2.34805	2.89664	2.22501	1.67979	1.65532	1.87604
		Exp2	1	1.50545	1.71564	3.24582	2.56457	2.19125	1.70215	2.97654
		Exp3	1	1.18477	2.65121	3.04587	2.10154	1.59231	1.32452	1.85247
	Figure 3d
			Ctrl	BSA	25	50	100	200	ug/ml
		Exp1	1	1.39599	1.39781	1.49963	1.64206	2.29684
		Exp2	1	1.03645	1.35	1.554	2.53567	2.55454
		Exp3	1	1.15254	1.10154	1.24574	2.1154	2.64524
	Figure 3e
			Ctrl	BSA	25	50	100	200	ug/ml
		Exp1	1	1.09344	1.45164	1.611	1.79407	2.0874
		Exp2	1	0.95242	1.35	1.554	2.01455	2.56564
		Exp3	1	0.84577	1.12452	1.32157	2.34564	2.37545
	Figure 3f
			Ctrl	BSA	25	50	100	200	ug/ml
		Exp1	1	1.3404	1.81054	3.02328	3.10843	3.38042
		Exp2	1	1.03396	1.35645	2.95491	3.05055	3.91596
		Exp3	1	0.945647	1.24575	3.21049	2.86481	4.24514

## Sheet: Figure 4
	Figure 4 b			Control vector			SLP76			RAGE			RAGE+SLP76
			AGEs -	0.999999	1	1	0.933157	0.830034	1.0247	1.23536	1.57242	1.05471	1.2846	1.43987	1.10248
			AGEs +	1.2576	1.45	1.10415	1.3753	1.59055	1.72547	1.96521	1.83	1.6247	2.02638	2.548	2.61242
				Exp1	Exp2	Exp3	Exp1	Exp2	Exp3	Exp1	Exp2	Exp3	Exp1	Exp2	Exp3
	Figure 4c			Control vector			SLP76			RAGE			RAGE+SLP76
			AGEs -	0.999999	1	1	1.10114	0.899	1.00245	1.84923	1.65	1.50214	1.6145	1.43	1.75549
			AGEs +	3.0116	3.25	2.79524	3.14602	2.87	3.31457	4.67378	4.16457	4.03245	5.96233	6.49655	6.32247
				Exp1	Exp2	Exp3	Exp1	Exp2	Exp3	Exp1	Exp2	Exp3	Exp1	Exp2	Exp3
	Figure 4d			Control vector			SLP76			RAGE			RAGE+SLP76
			AGEs -	1.00001	1	1	1.20131	1.02	0.87324	3.68489	3.25	2.9478	2.59041	3.64574	2.88397
			AGEs +	8.80535	7.3	6.5457	5.32139	6.4	5.55147	9.79065	10.05	12.7634	21.1403	18.74	17.6458
				Exp1	Exp2	Exp3	Exp1	Exp2	Exp3	Exp1	Exp2	Exp3	Exp1	Exp2	Exp3

## Sheet: Figure 5
	Figure 5a
			Ctrl					AGEs
		WT	1	1	1	1	1	49.3614	62.5487	51.3748	43.697	55.681
		AGER-/-	3.45	4.02	1.48	1.201	1.75	3.6798	9.7241	11.6469	6.4871	22.1213
		SLP76-/-	2.68	3.3	1.6	0.7	1.61	7.4891	5.6782	3.4789	17.6145	9.6784
			Exp1	Exp2	Exp3	Exp4	Exp5	Exp1	Exp2	Exp3	Exp4	Exp5
	Figure 5b
			Ctrl				AGEs
		WT	1	1	1	1	6.7582	7.0682	4.3621	6.2016
		AGER-/-	1.6354	0.8562	0.8903	1.4238	2.3109	1.9516	1.2103	2.6597
		SLP76-/-	0.762	0.9134	1.501	1.1385	1.8631	2.153	3.2152	2.854
	Figure 5c
			Ctrl					AGEs
		WT	1	1	1	1	1	48.6354	59.4561	41.5481	55.9254	42.6016
		AGER-/-	2.1	1.6	0.9	0.6	1.16	10.6541	7.2485	12.6452	14.5215	12.2156
		SLP76-/-	1.3	0.7	2.6	1.9	1.3	25.342	10.3645	15.6042	13.5456	11.0345
			Exp1	Exp2	Exp3	Exp4	Exp5	Exp1	Exp2	Exp3	Exp4	Exp5
	Figure 5d
			Ctrl					AGEs
		WT	1	1	1	1	1	14.0145	18.4156	12.349	11.3568	10.4134
		AGER-/-	2.1	1.8	1.1	0.9	0.51	6.415	7.324	3.4521	4.64	9.4156
		SLP76-/-	1.3	1.52	0.712	3.41	2.485	3.2481	5.2148	6.9812	4.2145	5.0548
			Exp1	Exp2	Exp3	Exp4	Exp5	Exp1	Exp2	Exp3	Exp4	Exp5
	Figure 5e
			Ctrl					AGEs
		WT	1	1	1	1	1	19.4614	16.7782	21.741	15.6471	12.983
		AGER-/-	5.12	3.4586	2.1104	1.5201	2.7215	9.634	7.6478	5.481	7.995	6.731
		SLP76-/-	3.4581	3.9647	1.587	2.4634	3.048	1.6478	4.9247	3.45864	4.452	7.1585
			Exp1	Exp2	Exp3	Exp4	Exp5	Exp1	Exp2	Exp3	Exp4	Exp5
	Figure 5f
			Ctrl					AGEs
		WT	1	1	1	1	1	221.016	312.041	216.654	400.645	198.454
		AGER-/-	2.156	4.5245	2.15	1.64	3.452	181.245	210.546	263.016	180.346	203.492
		SLP76-/-	3.5445	1.512	0.98321	2.121	1.26356	74.2154	63.2154	150.365	143.242	88.8921
			Exp1	Exp2	Exp3	Exp4	Exp5	Exp1	Exp2	Exp3	Exp4	Exp5
	Figure 5g
			Ctrl					AGEs
		WT	427	436	220.5	218	197.5	26659	20448	23885	23727.5	23658
		AGER-/-	329	426	205.5	183	177.5	7065	6150.5	5215.5	5755	5726
		SLP76-/-	570.5	533.5	230	211.5	200	5670	3461	4094	4305	3966
			Exp1	Exp2	Exp3	Exp4	Exp5	Exp1	Exp2	Exp3	Exp4	Exp5
	Figure 5h
			Ctrl			AGEs
		WT	29.5	26	26.45	43	70	48.47
		AGER-/-	28.5	30	25.71	30	25.5	27.65
		SLP76-/-	27.5	28	24.57	27	29	21.47
			Exp1	Exp2	Exp3	Exp1	Exp2	Exp3
	Figure 5i
			Ctrl			AGEs
		WT	47	47	50	4361	4288.5	3995
		AGER-/-	36.5	41	40	1406.5	1609.5	1485
		SLP76-/-	47	40.5	39	1605	1394.5	1331
			Exp1	Exp2	Exp3	Exp1	Exp2	Exp3
	Figure 5i
			Ctrl			AGEs
		WT	43	52	64.5	473.5	497	402
		AGER-/-	48	49	58	101	173	180.5
		SLP76-/-	48	41	45	87	74	68.5
			Exp1	Exp2	Exp3	Exp1	Exp2	Exp3
	Figure 5k
			Ctrl			AGEs
		WT	34	27	31	12861	12390	12186
		AGER-/-	38	33.5	28	5380	7994	7635
		SLP76-/-	34	38.5	30	4921.5	5293.5	5062
			Exp1	Exp2	Exp3	Exp1	Exp2	Exp3
	Figure 5l
			Ctrl					AGEs
		WT	1787.5	1819.5	1131	918	993.5	22256	30790	13971	17194	26526
		AGER-/-	4387	3906	3071	3901	2753	23756	22147.5	17680	17904	16783
		SLP76-/-	3204.5	3124	664.5	604	641.5	2350	4261.5	3809	3595	3468
			Exp1	Exp2	Exp3	Exp4	Exp5	Exp1	Exp2	Exp3	Exp4	Exp5
	Figure 5n
			Ctrl	AGEs	AGEs+TAT	AGEs+TAT-SAM
		Exp1	70.657	1076.38	1607.1	366.569
		Exp2	158.466	1497.01	1746.85	400.993
		Exp3	96.1946	1360.62	1218.78	683.345
	Figure 5o
			Ctrl	AGEs	AGEs+TAT	AGEs+TAT-SAM
		Exp1	7.6703	103.956	160.4	31.7907
		Exp2	15.86	96.7509	174.35	13.659
		Exp3	9.78	136.59	121.2	49.1487
	Figure 5p
			Ctrl	AGEs	AGEs+TAT	AGEs+TAT-SAM
		Exp1	1.5663	7.81928	6.5663	1.31225
		Exp2	0.278058	5.78739	5.56958	0.540698
		Exp3	0.540698	5.0511	4.57316	1.05689
	Figure 5q
			Ctrl	AGEs	AGEs+TAT	AGEs+TAT-SAM
		Exp1	37.6191	122.869	177.545	66.0821
		Exp2	22.4704	109.14	107.305	52.7216
		Exp3	54.8565	224.382	126.082	46.0821
	Figure 5r
			Ctrl	AGEs	AGEs+TAT	AGEs+TAT-SAM
		Exp1	4.71349	18.6204	19.453	7.83946
		Exp2	4.48669	20.5275	22.1972	4.07501
		Exp3	5.19612	20.1182	21.9887	4.83151
	Figure 5s
			Ctrl	AGEs	AGEs+TAT	AGEs+TAT-SAM
		Exp1	204.333	958.986	1257.69	448.191
		Exp2	186.335	1038.49	967.921	642.291
		Exp3	214.343	1473.75	1103.81	720.825

## Sheet: Figure 6
	Figure 6a
			Ctrl	Sepsis
		Volunteer 1	0.695	16.165	Patients 1
		Volunteer 2	2.567	12.984	Patients 2
		Volunteer 3	1.733	14.89	Patients 3
				9.801	Patients 4
				6.126	Patients 5
				7.85	Patients 6
				3.823	Patients 7
				4.467	Patients 8
				5.733	Patients 9
	Figure 6b
			CLP 0h	CLP 1h	CLP 3h	CLP 6h	CLP 18h
		Exp1	0.064	0.26	5.476	1.775	0.196
		Exp2	0.287	0.642	6.708	1.152	0.451
		Exp3	0.126	0.315	7.29	0.834	0.372
	Figure 6c
			0	3	6	12	24	h
		Exp1	9.008	14.329	30.179	49.413	101.337
		Exp2	10.197	18.697	38.197	51.767	83.217
		Exp3	6.732	17.396	33.049	54.965	94.861
	Figure 6d
			Hours elapsed	Control	CLP+TAT-SAM	CLP+TAT	sham
			14	1
			18	1
			23	1
			27	1
			28	1
			30	1
			51	1
			55	1
			69	1
			70	1
			17.5		1
			33		1
			38		1
			47		1
			72		1
			78		1
			99.5		1
			108		1
			139		1
			168		0
			15			1
			17			1
			18			1
			20			1
			21			1
			27			1
			29			1
			31			1
			35			1
			55			1
			168				0
			168				0
			168				0
			168				0
	Figure 6e
			sham	CLP	CLP+TAT	CLP+TAT SAM
		Exp1	0.585248	265.754	220.199	26.8071
		Exp2	2.91531	228.487	140.742	19.9116
		Exp3	7.68214	195.638	180.874	3.2
	Figure 6f
			Sham	CLP	CLP+TAT	CLP+SAM
		Exp1	2.5	15.6	14.3	3.5
		Exp2	0.6	12.3	11	4.1
		Exp3	2.4	17.9	12.4	6.6
	Figure 6g
			sham	CLP	CLP+TAT	CLP+TAT SAM
		Exp1	4.312	4109.31	3210.13	921.973
		Exp2	25.4097	2998.86	2494.68	232.454
		Exp3	46.82	3520.14	3726.76	1285.76
	Figure 6h
			sham	CLP	CLP+TAT	CLP+TAT SAM
		Exp1	82.0757	185.747	232.351	33.3765
		Exp2	53.2024	124.485	240.145	53.2048
		Exp3	79.2169	131.456	255.086	13.2145
	Figure 6i
			sham	CLP	CLP+TAT	CLP+TAT SAM
		Exp1	35.4265	1395.95	2291.51	574.734
		Exp2	64.9001	1736.7	1525.01	299.292
		Exp3	3.2	1698.66	2086.15	307.757
	Figure 6j
			sham	CLP	CLP+TAT	CLP+TAT SAM
		Exp1	194.161	1816.38	2477.94	917.215
		Exp2	355.121	2463.47	1529.02	716.611
		Exp3	457.102	2358.74	2159.56	376.239

## Sheet: Supplementary figure 4
	Supplementary Figure 4
			0	5	15	30	60	90	120	240
		Exp1	1	0.983148	1.06226	1.13281	1.06146	1.25351	1.21653	1.27702
		Exp2	1	1.29845	0.824521	1.03	0.95	1.05	0.98	0.91
		Exp3	1	1.32455	0.72154	0.872145	0.884524	0.76845	0.86487	0.795415

## Sheet: Supplementary figure 5
	Supplementary Figure 5a
			siCtrl	siRAGE
		Lane 1	1	0.415284
		Lane 2	0.95354	0.305451
	Supplementary Figure 5b
			siCtrl	siSLP76
		Lane 1	1	0.241549
		Lane 2	1.02166	0.297736

## Sheet: Supplementary figure 7
	Supplementary figure 7a
			Ctrl			AGEs
		siCtrl	202.34	197.443	276.5	5514.57	4246.58	4987.81
		siRAGE	294.725	329.616	352.798	2178.53	2028.53	2217.52
		siSLP76	227.53	202.278	215.846	2588.71	2439.98	3206.01
			Exp1	Exp2	Exp3	Exp1	Exp2	Exp3
	Supplementary figure 7b
			Ctrl			AGEs
		siCtrl	6.304	2.803	4.652	236.825	203.567	198.737
		siRAGE	12.288	9.933	5.648	107.944	85.496	104.119
		siSLP76	4.468	2.826	6.034	70.708	80.754	62.728
			Exp1	Exp2	Exp3	Exp1	Exp2	Exp3

## Sheet: Supplementary figure 9
	Supplementary figure 9a
			AGEs-			AGEs+
		Ctrl	69.815	24.247	37.296	7272.76	6341.64	7024.36
		SB203580	86.693	25.813	72.783	2106.86	5252.19	5785.62
		PD98059	26.755	0	9.578	1779.92	1294.03	1283.56
		NF-kB inhibitor	256.62	271.706	441.431	3097.6	4273.53	5262.53
		DMSO	98.831	22.123	59.739	8068.68	7392.91	7759.82
			Exp1	Exp2	Exp3	Exp1	Exp2	Exp3
	Supplementary figure 9b
			AGEs-			AGEs+
		Ctrl	5	4.247	4.612	61.963	63.654	58.424
		SB203580	3.021	5.813	3.214	30.327	52.19	33.459
		PD98059	7.69	0	2.224	19.112	12.03	16.667
		NF-kB inhibitor	8.8	7.706	6.631	22.657	39.53	43.441
		DMSO	7.4	5.123	9.452	80.74	92.91	83.148
			Exp1	Exp2	Exp3	Exp1	Exp2	Exp3

[truncated: 4 more sheets: Supplementary figure 11, Supplementary figure 12, Supplementary figure 13, Supplementary figure 14]
